# Supplementary material for: Poly(ethylene oxide) Is Positively Charged in Aqueous Solutions
Source: Gels. 2022 Mar 31;8(4):213. doi: 10.3390/gels8040213 (PMC9029200; doi:10.3390/gels8040213)
Supplement: Supplementary file 1 [file gels-08-00213-s001.zip]

Archive with 1 entries (1 files):
- gels-1628784-supplementary.pdf
